# Supplementary material for: Omega-3 Fatty Acids during Pregnancy in Indigenous Australian Women of the Gomeroi Gaaynggal Cohort
Source: Nutrients. 2023 Apr 18;15(8):1943. doi: 10.3390/nu15081943 (PMC10145055; doi:10.3390/nu15081943)
Supplement: Supplementary file 1 [file nutrients-15-01943-s001.zip]

Archive with 1 entries (1 files):
- nutrients-2311402-supplementary.pdf
